# Supplementary material for: Hydroponic and Aquaponic Floating Raft Systems Elicit Differential Growth and Quality Responses to Consecutive Cuts of Basil Crop
Source: Plants (Basel). 2023 Mar 17;12(6):1355. doi: 10.3390/plants12061355 (PMC10053589; doi:10.3390/plants12061355)
Supplement: Supplementary file 1 [file plants-12-01355-s001.zip]

Archive with 1 entries (1 files):
- plants-2194586-supplementary.pdf
